# Supplementary material for: Tail-Biting in Pigs: A Scoping Review
Source: Animals (Basel). 2021 Jul 5;11(7):2002. doi: 10.3390/ani11072002 (PMC8300120; doi:10.3390/ani11072002)
Supplement: Supplementary file 1 [file animals-11-02002-s001.zip]

Archive with 3 entries (2 files):
- animals-1266481-SI/
- animals-1266481-SI/Sup file 1.pdf
- animals-1266481-SI/Sup file 2_revised.pdf
